# Supplementary material for: Tilianin attenuates inflammasome activation in endothelial progenitor cells to mitigate myocardial ischemia-reperfusion injury
Source: PLoS One. 2024 Oct 10;19(10):e0311624. doi: 10.1371/journal.pone.0311624 (PMC11466386; doi:10.1371/journal.pone.0311624)
Supplement: S1 Raw data — (ZIP) [file pone.0311624.s007.zip]

Archive with 10 entries (9 files):
- Raw data/
- Raw data/Raw data for Fig. 1.xlsx
- Raw data/Raw data for Fig. 2.xlsx
- Raw data/Raw date for Fig. 3.xlsx
- Raw data/Raw date for Fig. 4.xlsx
- Raw data/Raw date for Fig. 5.xlsx
- Raw data/Raw date for Fig. 6.xlsx
- Raw data/Raw date for Fig. 7.xlsx
- Raw data/Raw date for Fig. S3.xlsx
- Raw data/~$Raw data for Fig. 2.xlsx
