# Supplementary material for: Tilianin attenuates inflammasome activation in endothelial progenitor cells to mitigate myocardial ischemia-reperfusion injury
Source: PLoS One. 2024 Oct 10;19(10):e0311624. doi: 10.1371/journal.pone.0311624 (PMC11466386; doi:10.1371/journal.pone.0311624)
Supplement: S1 Raw data — (ZIP) [file pone.0311624.s007.zip › Raw data/Raw data for Fig. 1.xlsx]

## Sheet: Sheet1
0μM	1μM	2μM	5μM	10μM	20μM	40μM	80μM
0.858181	0.997261	0.92456	0.965652	0.951428	0.919819	0.73596	0.547361
1.02202	1.04731	1.0589	1.06943	1.06891	0.98251	0.825519	0.674323
1.03783	1.08155	1.04099	1.02465	1.00358	1.06206	0.996207	0.821831
1.09261	0.97092	0.936677	1.07786	1.12949	0.997787	0.992519	0.68802
0.989358	1.42714	1.05679	0.955642	0.927721	1.3418	0.79391	0.714361
			0.858181	0.997261	0.92456	0.965652	0.951428	0.919819	0.73596	0.547361
			1.02202	1.04731	1.0589	1.06943	1.06891	0.98251	0.825519	0.674323
			1.03783	1.08155	1.04099	1.02465	1.00358	1.06206	0.996207	0.821831
			1.09261	0.97092	0.936677	1.07786	1.12949	0.997787	0.992519	0.68802
			0.989358	1.42714	1.05679	0.955642	0.927721	1.3418	0.79391	0.714361
