# Supplementary material for: Tilianin attenuates inflammasome activation in endothelial progenitor cells to mitigate myocardial ischemia-reperfusion injury
Source: PLoS One. 2024 Oct 10;19(10):e0311624. doi: 10.1371/journal.pone.0311624 (PMC11466386; doi:10.1371/journal.pone.0311624)
Supplement: S1 Raw data — (ZIP) [file pone.0311624.s007.zip › Raw data/Raw data for Fig. 2.xlsx]

## Sheet: Sheet1
qRT-PCR
	β-actin	AIM2	NLRC4	NLRP3	TNF-α	IL-6	IL-1β	IL-1α
C	22.11	33.21	26.9	30.81	31.74	30.37	29.28	28.83
C	24.52	32.28	26.62	31.12	29.76	30.25	28.06	29.15
C	21.66	31.21	27.2	31	29.12	29.77	28.93	30.97
22	21.8	31.55	26.82	28.35	31.49	26.66	29.12	27.77
22	21.85	30.72	26.45	27.71	28.82	26.23	27.67	27.41
22	21.52	30.67	26.92	27.66	29.52	26.16	27.74	30.71
C		0.323088	0.638754	0.713672	0.219658	0.538369	0.442372	1.12246
C		3.27161	4.12197	3.05958	4.60542	3.10947	5.4768	4.77886
C		0.946058	0.379806	0.457973	0.988514	0.597358	0.412748	0.186425
22		0.823591	0.544624	3.16748	0.21071	5.68305	0.398688	1.88775
22		1.51572	0.728668	5.11004	1.38831	7.9264	1.12766	2.50822
22		1.24833	0.41851	88088.5	0.679871	6.61924	0.854607	0.202594
Western blot
Nlrp3
Vehicle	sh-Nlrp3	H/R PS	H/R PS+sh-Nlrp3
0.394061	0.238012	0.991495	0.675034
0.462653	0.400902	0.969787	0.344603
0.516325	0.496051	0.942522	0.503245
Il-1β
Vehicle	sh-Nlrp3	H/R PS	H/R PS+sh-Nlrp3
0.323448	0.280804	1.26365	0.788209
0.433695	0.389404	1.37965	0.94893
0.400725	0.337527	1.26368	0.912834
0.329985	0.299967	1.19552	0.715224
caspase-1
Vehicle	sh-Nlrp3	H/R PS	H/R PS+sh-Nlrp3
0.539532	0.512552	1.57555	1.32073
0.59148	0.510435	1.69493	1.342
0.637487	0.562455	1.50843	1.23074
0.718822	0.62373	1.78247	1.31226
0.692041	0.59577	1.72417	1.30305
ELISA
Il-1β
Vehicle	sh-Nlrp3	H/R PS	H/R PS+sh-Nlrp3
2.069	1.379	82.67	48.28
3.069	1.724	111.724	55.17
Ldh
Vehicle	sh-Nlrp3	H/R PS	H/R PS+sh-Nlrp3
316.757	300.541	420.541	401.081
286.487	256.487	519.108	378.378
311.351	278.61	525.757	372.973
			345.946
			392.432
