# Supplementary material for: Tilianin attenuates inflammasome activation in endothelial progenitor cells to mitigate myocardial ischemia-reperfusion injury
Source: PLoS One. 2024 Oct 10;19(10):e0311624. doi: 10.1371/journal.pone.0311624 (PMC11466386; doi:10.1371/journal.pone.0311624)
Supplement: S1 Raw data — (ZIP) [file pone.0311624.s007.zip › Raw data/Raw date for Fig. 3.xlsx]

## Sheet: Sheet1
scratch assays
Vehicle	sh-Nlrp3	H/R PS	H/R PS+sh-Nlrp3
0.700847	0.55344	0.183563	0.516856
0.636264	0.569796	0.197449	0.571068
0.663202	0.573929	0.225697	0.496398
0.680881	0.583485	0.229328	0.448807
0.633559	0.554238	0.203287	0.515045
transwell migration assays
Vehicle	sh-Nlrp3	H/R PS	H/R PS+sh-Nlrp3
458	411	209	364
431	401	189	357
473	419	210	334
vascular-like structure formation assays
Vehicle	sh-Nlrp3	H/R PS	H/R PS+sh-Nlrp3
1.09	0.79	0.15	0.56
0.94	0.83	0.15	0.45
0.98	0.9	0.11	0.71
