# Supplementary material for: Tilianin attenuates inflammasome activation in endothelial progenitor cells to mitigate myocardial ischemia-reperfusion injury
Source: PLoS One. 2024 Oct 10;19(10):e0311624. doi: 10.1371/journal.pone.0311624 (PMC11466386; doi:10.1371/journal.pone.0311624)
Supplement: S1 Raw data — (ZIP) [file pone.0311624.s007.zip › Raw data/Raw date for Fig. 4.xlsx]

## Sheet: Sheet1
Echocardiographic
LVEF
sham	MIRI	MIRI+EPCs	MIRI+sh-Nlrp3 EPCs
81.3231	41.2456	50.2569	67.8361
79.0391	43.066	56.7675	69.9022
81.3142	40.9584	51.7322	71.3142
75.1392	39.385	52.7647	58.2574
LVFS
sham	MIRI	MIRI+EPCs	MIRI+sh-Nlrp3 EPCs
49.4111	20.4242	25.3905	37.9725
48.3122	20.9387	28.0353	36.219
48.8247	19.3496	25.9131	40.0036
44.893	17.8655	25.1314	29.9327
LVESV
sham	MIRI	MIRI+EPCs	MIRI+sh-Nlrp3 EPCs
7.39202	34.8563	22.0286	20.4629
6.37132	33.0185	27.6829	21.9384
6.9739	29.0837	24.193	28.0485
5.0283	31.8286	23.8553	15.975
LVEDV
sham	MIRI	MIRI+EPCs	MIRI+sh-Nlrp3 EPCs
31.0925	69.6439	49.0289	41.7493
32.3018	57.0238	51.3859	36.891
30.0935	49.9183	53.682	46.7185
28.0195	61.2538	45.0128	25.6574
TTC
sham	MIRI	MIRI+EPCs	MIRI+sh-Nlrp3 EPCs
0.0362347	0.403366	0.324316	0.212926
0.0531564	0.427477	0.316983	0.171191
0.0328283	0.348485	0.304701	0.156732
Masson
sham	MIRI	MIRI+EPCs	MIRI+sh-Nlrp3 EPCs
0.276523	20.4694	19.24	13.1833
0.253051	23.247	17.0494	12.3422
0.694809	21.7933	15.7882	10.8851
