# Supplementary material for: Tilianin attenuates inflammasome activation in endothelial progenitor cells to mitigate myocardial ischemia-reperfusion injury
Source: PLoS One. 2024 Oct 10;19(10):e0311624. doi: 10.1371/journal.pone.0311624 (PMC11466386; doi:10.1371/journal.pone.0311624)
Supplement: S1 Raw data — (ZIP) [file pone.0311624.s007.zip › Raw data/Raw date for Fig. 5.xlsx]

## Sheet: Sheet1
Western blot
Nlrp3
Control	H/R PS Vehicle	H/R PS+TIL 5μM	H/R PS+TIL 10μM	H/R PS+TIL 20μM	H/R PS+OLT1177 10μM
0.388724	1.19836	1.12871	0.907536	0.570974	0.325562
0.259843	1.30032	1.15845	1.01553	0.766802	0.306508
0.366894	1.16864	1.08238	0.691588	0.755094	0.510749
Il-1β
Control	H/R PS Vehicle	H/R PS+TIL 5μM	H/R PS+TIL 10μM	H/R PS+TIL 20μM	H/R PS+OLT1177 10μM
0.591426	1.15601	0.848578	0.776024	0.554547	0.38756
0.122203	1.05937	0.972458	0.702818	0.736812	0.502795
0.282039	1.2621	1.15376	0.912357	0.694864	0.541764
caspase 1-p20
Control	H/R PS Vehicle	H/R PS+TIL 5μM	H/R PS+TIL 10μM	H/R PS+TIL 20μM	H/R PS+OLT1177 10μM
0.574338	1.95449	2.01666	1.58384	0.860988	0.746713
0.21657	1.95176	1.95614	1.20446	1.30796	0.748412
0.326408	2.07144	1.49278	1.38308	1.08455	0.657787
Gsdmd
Control	H/R PS Vehicle	H/R PS+TIL 5μM	H/R PS+TIL 10μM	H/R PS+TIL 20μM	H/R PS+OLT1177 10μM
0.257352	1.13864	1.00136	0.958579	0.877487	0.422602
0.169445	1.15227	0.922875	0.930389	0.999509	0.480154
0.694615	1.37464	1.01736	0.977889	0.42484	0.200292
0.236816	1.10811	1.06214	1.02512	1.15258	0.900889
0.646729	1.19479	1.13991	1.14941	0.661167	0.241889
Asc
Control	H/R PS Vehicle	H/R PS+TIL 5μM	H/R PS+TIL 10μM	H/R PS+TIL 20μM	H/R PS+OLT1177 10μM
0.509074	1.19201	1.14681	1.11483	0.906777	0.596172
0.518326	1.19409	1.1556	1.07953	0.890472	0.520849
0.314177	1.16037	1.15168	1.02188	0.71515	0.429458
0.331233	1.07461	0.807053	1.01493	0.917306	1.31149
0.241064	1.0852	0.820228	1.00306	0.843039	1.39255
Immunofluorescence
Asc Specks
Control	H/R PS Vehicle	H/R PS+TIL 5μM	H/R PS+TIL 10μM	H/R PS+TIL 20μM	H/R PS+OLT1177 10μM
4	13	11	10	9	6
1	15	13	9	8	4
2	16	15	11	10	5
ELISA
Il-1β
Control	H/R PS Vehicle	H/R PS+TIL 5μM	H/R PS+TIL 10μM	H/R PS+TIL 20μM	H/R PS+OLT1177 10μM
1.2759	77.931	74.4828	50.3448	15.8621	2.069
1.3793	84.8276	81.3793	33.1034	16.8966	8.069
Ldh
Control	H/R PS Vehicle	H/R PS+TIL 5μM	H/R PS+TIL 10μM	H/R PS+TIL 20μM	H/R PS+OLT1177 10μM
286.487	492.973	475.676	443.243	377.297	392.432
215.135	507.027	497.297	414.054	365.405	361.081
322.162	516.757	485.405	428.108	369.73	398.919
307.027	508.108	474.595	460.541	409.73	343.784
