# Supplementary material for: Tilianin attenuates inflammasome activation in endothelial progenitor cells to mitigate myocardial ischemia-reperfusion injury
Source: PLoS One. 2024 Oct 10;19(10):e0311624. doi: 10.1371/journal.pone.0311624 (PMC11466386; doi:10.1371/journal.pone.0311624)
Supplement: S1 Raw data — (ZIP) [file pone.0311624.s007.zip › Raw data/Raw date for Fig. 6.xlsx]

## Sheet: Sheet1
scratch assays
Control	H/R PS Vehicle	H/R PS+TIL 5μM	H/R PS+TIL 10μM	H/R PS+TIL 20μM	H/R PS+OLT1177 10μM
0.651629	0.190043	0.208879	0.37211	0.510325	0.590488
0.698849	0.210295	0.157998	0.275577	0.312542	0.560046
0.672023	0.214006	0.211648	0.331439	0.209837	0.55209
0.738016	0.202808	0.24892	0.352142	0.365885	0.544009
0.709072	0.236526	0.190018	0.479813	0.536283	0.617142
transwell migration assays
Control	H/R PS Vehicle	H/R PS+TIL 5μM	H/R PS+TIL 10μM	H/R PS+TIL 20μM	H/R PS+OLT1177 10μM
462	134	176	220	376	431
454	120	135	265	287	399
544	111	120	196	320	444
vascular-like structure formation assays
Control	H/R PS Vehicle	H/R PS+TIL 5μM	H/R PS+TIL 10μM	H/R PS+TIL 20μM	H/R PS+OLT1177 10μM
0.9	0.15	0.34	0.34	0.64	0.83
0.98	0.45	0.41	0.49	0.83	0.71
1.13	0.4	0.38	0.56	0.9	0.9
