# Supplementary material for: Tilianin attenuates inflammasome activation in endothelial progenitor cells to mitigate myocardial ischemia-reperfusion injury
Source: PLoS One. 2024 Oct 10;19(10):e0311624. doi: 10.1371/journal.pone.0311624 (PMC11466386; doi:10.1371/journal.pone.0311624)
Supplement: S1 Raw data — (ZIP) [file pone.0311624.s007.zip › Raw data/Raw date for Fig. 7.xlsx]

## Sheet: Sheet1
Echocardiographic
7 days
LVEF
sham	MIRI+Ctrl	MIRI+EPCs	MIRI+EPCs+TIL5μM	MIRI+EPCs+TIL10μM	MIRI+EPCs+TIL20μM
81.9262	40.6416	47.0792	64.3295	67.4344	68.5246
81.7639	53.5347	55.9886	40.196	56.9701	68.1028
77.1798	54.7584	47.5832	48.9423	52.4962	69.4344
73.1027	49.9995	67.6799	67.6578	69.4723	72.3295
LVFS
sham	MIRI+Ctrl	MIRI+EPCs	MIRI+EPCs+TIL5μM	MIRI+EPCs+TIL10μM	MIRI+EPCs+TIL20μM
48.9906	21.1078	22.7916	33.5494	36.3082	37.04
48.9343	31.3435	28.6787	18.9491	28.7624	36.8599
44.1596	27.0099	31.0081	25.9171	29.2047	36.3082
40.8185	29.3568	29.9898	35.3566	33.0154	39.5494
LVESV
sham	MIRI+Ctrl	MIRI+EPCs	MIRI+EPCs+TIL5μM	MIRI+EPCs+TIL10μM	MIRI+EPCs+TIL20μM
5.28702	23.7389	19.6518	28.2889	19.8052	11.4211
8.95966	31.943	28.0175	16.1263	19.0401	13.7381
6.25781	28.0937	27.7452	26.1646	25.9664	17.0279
14.3339	26.3682	22.8249	24.6208	27.4985	20.3468
LVEDV
sham	MIRI+Ctrl	MIRI+EPCs	MIRI+EPCs+TIL5μM	MIRI+EPCs+TIL10μM	MIRI+EPCs+TIL20μM
29.2524	39.9926	37.1344	25.1179	39.3213	36.2857
33.6341	67.2928	45.8421	47.3028	33.3115	43.0698
27.4222	65.827	43.103	23.9195	50.7782	24.8269
33.6098	57.0332	45.9421	50.1016	48.0135	26.2059
28 days
LVEF
sham	MIRI+Ctrl	MIRI+EPCs	MIRI+EPCs+TIL5μM	MIRI+EPCs+TIL10μM	MIRI+EPCs+TIL20μM
79.3677	52.3073	64.1476	67.2857	68.7019	72.2138
78.9325	45.3422	53.3954	65.3023	71.0099	73.3384
93.024	29.2802	50.4827	58.164	59.8405	75.6687
LVFS
sham	MIRI+Ctrl	MIRI+EPCs	MIRI+EPCs+TIL5μM	MIRI+EPCs+TIL10μM	MIRI+EPCs+TIL20μM
46.1902	26.245	34.1436	36.2504	37.709	40.8104
46.9174	25.0386	31.0839	39.9817	39.4925	46.1954
47.0192	22.033	29.0928	31.3364	41.1178	32.7785
LVESV
sham	MIRI+Ctrl	MIRI+EPCs	MIRI+EPCs+TIL5μM	MIRI+EPCs+TIL10μM	MIRI+EPCs+TIL20μM
4.98294	27.2917	19.0133	13.195	17.1694	18.3769
12.3049	26.7389	28.0919	18.0455	15.0769	10.6219
9.04012	33.0939	27.0165	18.6981	10.57	6.55695
LVEDV
sham	MIRI+Ctrl	MIRI+EPCs	MIRI+EPCs+TIL5μM	MIRI+EPCs+TIL10μM	MIRI+EPCs+TIL20μM
24.1511	57.224	53.0323	40.3339	54.8574	66.1368
58.4071	55.9926	48.0393	52.0078	52.0071	39.8395
33.6098	65.7166	47.6492	58.7325	35.047	26.9486
TTC
sham	MIRI+Ctrl	MIRI+EPCs	MIRI+EPCs+TIL5μM	MIRI+EPCs+TIL10μM	MIRI+EPCs+TIL20μM
0.0409902	0.345638	0.319746	0.226258	0.183684	0.0807568
0.0653431	0.557411	0.328733	0.299636	0.254467	0.190313
0.0499307	0.399811	0.243159	0.318197	0.268198	0.167989
0.0488365	0.422087	0.395391	0.27373	0.319392	0.233532
0.0492135	0.415123	0.415133	0.338919	0.329689	0.228099
Masson
sham	MIRI+Ctrl	MIRI+EPCs	MIRI+EPCs+TIL5μM	MIRI+EPCs+TIL10μM	MIRI+EPCs+TIL20μM
0.395949	20.1652	19.7382	15.5132	12.8087	8.61247
0.791424	22.1069	18.0031	15.491	14.3372	12.637
0.258363	18.7629	15.8705	11.2367	14.4293	5.35766
					8.73391
Immunofluorescence
sham	MIRI+Ctrl	MIRI+EPCs	MIRI+EPCs+TIL5μM	MIRI+EPCs+TIL10μM	MIRI+EPCs+TIL20μM
5.997	9.041	14.127	14.502	26.222	35.913
8.817	12.227	18.529	21.475	24.482	28.405
6.132	8.841	26.05	19.596	41.846	35.156
ELISA
cTNT
sham	MIRI+Ctrl	MIRI+EPCs	MIRI+EPCs+TIL5μM	MIRI+EPCs+TIL10μM	MIRI+EPCs+TIL20μM
117.237	201.447	188.29	164.605	156.71	146.184
115.921	200.132	192.237	189.605	139.605	144.868
108.026	204.079	168.553	179.079	154.079	143.553
135.658	176.447	198.816	161.974	142.237	152.763
	156.71	176.447	172.5	158.026
Ast
sham	MIRI+Ctrl	MIRI+EPCs	MIRI+EPCs+TIL5μM	MIRI+EPCs+TIL10μM	MIRI+EPCs+TIL20μM
14.014	75.417	62.586	64.419	54.338	40.591
21.345	66.252	65.336	66.252	36.925	36.925
23.178	59.837	55.255	56.171	46.09	44.257
22.262	76.333	79.082	58.92	59.837	47.923
25.011	96.495	62.586	65.736	60.753	58.004
