# Supplementary material for: Tilianin attenuates inflammasome activation in endothelial progenitor cells to mitigate myocardial ischemia-reperfusion injury
Source: PLoS One. 2024 Oct 10;19(10):e0311624. doi: 10.1371/journal.pone.0311624 (PMC11466386; doi:10.1371/journal.pone.0311624)
Supplement: S1 Raw data — (ZIP) [file pone.0311624.s007.zip › Raw data/Raw date for Fig. S3.xlsx]

## Sheet: Sheet1
Western blot
Nlrp3
Control	sh-Nlrp3 1	sh-Nlrp3 2	sh-Nlrp3 3
1.14783	0.916685	0.440026	0.915955
1.20881	0.998148	0.454137	0.860964
1.41499	0.868317	0.396038	0.763065
1.19018	0.729865	0.435302	0.784189
1.11645	0.716607	0.276308	0.920002
